# Supplementary material for: Prostaglandin E2 Boosts the Hyaluronan-Mediated Increase in Inflammatory Response to Lipopolysaccharide by Enhancing Lyve1 Expression
Source: Biology (Basel). 2023 Nov 16;12(11):1441. doi: 10.3390/biology12111441 (PMC10669677; doi:10.3390/biology12111441)
Supplement: Supplementary file 1 [file biology-12-01441-s001.zip]

Archive with 1 entries (1 files):
- biology-2700417-supplementary.pdf
